# Supplementary material for: The Bacteroidetes Q-Rule: Pyroglutamate in Signal Peptidase I Substrates
Source: Front Microbiol. 2018 Mar 1;9:230. doi: 10.3389/fmicb.2018.00230 (PMC5837995; doi:10.3389/fmicb.2018.00230)
Supplement: Supplementary file 2 [file Data_Sheet_1.XLSX]

## Sheet: Sheet1
	· Q: number of predicted SPI substrates that have a Q after the SPI cleavage site according to SIGNALP, before removing proteins that LIPOP classifies as lipoproteins (SPII substrates)
	· Qcorr: number of predicted SPI substrates that have a Q after the SPI cleavage site according to SIGNALP, after removing proteins that LIPOP classifies as lipoproteins (SPII substrates)
	· nonQ: number of predicted SPI substrates that have a residue other than Q after the SPI cleavage site according to SIGNALP, before removing proteins that LIPOP classifies as lipoproteins (SPII substrates)
	· nonQcorr: number of predicted SPI substrates that have a residue other than Q after the SPI cleavage site according to SIGNALP, after removing proteins that LIPOP classifies as lipoproteins (SPII substrates)
	· frac=Q/(Q+nonQ)
	· Q-value= Qcorr/( Qcorr+ nonQcorr)
	Porphyromonas
	species	Q	Qcorr	nonQ	nonQcorr	frac	Q-value
	Porphyromonas_somerae	17	16	38	11	0.3	0.59
	Porphyromonas_sp.	810	780	951	430	0.45	0.64
	Porphyromonas_gingivalis	87	85	86	47	0.5	0.64
	Porphyromonas_catoniae	99	95	115	51	0.46	0.65
	Porphyromonas_cangingivalis	89	87	90	43	0.49	0.66
	Porphyromonas_gulae	97	92	87	44	0.52	0.67
	Porphyromonas_asaccharolytica	124	117	121	52	0.5	0.69
	Porphyromonas_crevioricanis	102	98	83	43	0.55	0.69
	Porphyromonas_endodontalis	111	108	90	42	0.55	0.72
	Porphyromonas_uenonis	73	65	63	22	0.53	0.74
	Porphyromonas_gingivicanis	79	79	62	27	0.56	0.74
	Porphyromonas_macacae	86	83	69	24	0.55	0.77
	aver					0.496667	0.683333
	std					0.0716473	0.0519324

## Sheet: Sheet2
	· Q: number of predicted SPI substrates that have a Q after the SPI cleavage site according to SIGNALP, before removing proteins that LIPOP classifies as lipoproteins (SPII substrates)
	· Qcorr: number of predicted SPI substrates that have a Q after the SPI cleavage site according to SIGNALP, after removing proteins that LIPOP classifies as lipoproteins (SPII substrates)
	· nonQ: number of predicted SPI substrates that have a residue other than Q after the SPI cleavage site according to SIGNALP, before removing proteins that LIPOP classifies as lipoproteins (SPII substrates)
	· nonQcorr: number of predicted SPI substrates that have a residue other than Q after the SPI cleavage site according to SIGNALP, after removing proteins that LIPOP classifies as lipoproteins (SPII substrates)
	· frac=Q(Q+nonQ)
	· Q-value= Qcorr/( Qcorr+ nonQcorr)
	Bacteroidetes
	species	Q	Qcorr	nonQ	nonQcorr	frac	Q-value
	Bacteroides_pectinophilus	4	1	55	20	0.06	0.04
	Candidatus_Cloacimonas	25	20	84	63	0.22	0.24
	Alistipes_shahii	43	41	109	50	0.28	0.45
	Barnesiella_intestinihominis	153	144	242	152	0.38	0.48
	Parabacteroides_johnsonii	104	100	199	107	0.34	0.48
	Alistipes_sp.	884	841	1732	845	0.33	0.49
	Alistipes_indistinctus	130	123	195	119	0.4	0.5
	Paraprevotella_xylaniphila	84	81	127	81	0.39	0.5
	Barnesiella_viscericola	118	106	167	98	0.41	0.51
	Parabacteroides_gordonii	250	240	416	223	0.37	0.51
	Parabacteroides_sp.	296	277	508	256	0.36	0.51
	Parabacteroides_goldsteinii	403	384	704	341	0.36	0.52
	Prevotella_oulorum	133	124	221	111	0.37	0.52
	Alistipes_finegoldii	150	143	295	122	0.33	0.53
	Prevotella_maculosa	147	143	222	123	0.39	0.53
	Parabacteroides_merdae	229	222	331	185	0.4	0.54
	Prevotella_buccae	192	184	254	151	0.43	0.54
	Prevotella_dentalis	202	195	254	163	0.44	0.54
	Prevotella_sp.	4479	4302	5878	3527	0.43	0.54
	Bacteroides_coprocola	167	157	265	125	0.38	0.55
	Bacteroides_massiliensis	276	264	402	211	0.4	0.55
	Bacteroides_plebeius	256	244	383	195	0.4	0.55
	Paraprevotella_clara	216	212	269	172	0.44	0.55
	Prevotella_enoeca	110	105	189	84	0.36	0.55
	Prevotella_salivae	180	172	256	136	0.41	0.55
	Bacteroides_xylanisolvens	86	82	164	63	0.34	0.56
	Bacteroides_caccae	205	194	328	146	0.38	0.57
	Bacteroides_coprophilus	184	174	218	127	0.45	0.57
	Bacteroides_vulgatus	151	145	227	108	0.39	0.57
	Parabacteroides_distasonis	234	227	331	167	0.41	0.57
	Prevotella_baroniae	155	150	236	113	0.39	0.57
	Prevotella_multisaccharivorax	175	169	250	126	0.41	0.57
	Prevotella_oris	167	158	225	116	0.42	0.57
	Sanguibacteroides_justesenii	81	78	100	57	0.44	0.57
	Tannerella_sp.	351	339	456	255	0.43	0.57
	Alistipes_inops	67	63	115	45	0.36	0.58
	Bacteroides_oleiciplenus	335	318	457	225	0.42	0.58
	Bacteroides_salanitronis	164	153	225	110	0.42	0.58
	Bacteroides_sp.	3925	3753	5617	2650	0.41	0.58
	Coprobacter_secundus	55	53	66	38	0.45	0.58
	Prevotella_copri	210	207	270	148	0.43	0.58
	Tannerella_forsythia	163	156	182	109	0.47	0.58
	Bacteroides_dorei	301	289	384	196	0.43	0.59
	Bacteroides_eggerthii	183	172	267	115	0.4	0.59
	Bacteroides_ovatus	232	224	414	150	0.35	0.59
	Coprobacter_fastidiosus	130	124	127	86	0.5	0.59
	Odoribacter_splanchnicus	170	158	274	109	0.38	0.59
	Prevotella_bergensis	184	181	215	123	0.46	0.59
	Prevotella_oralis	186	180	240	124	0.43	0.59
	Prevotella_pleuritidis	85	80	113	55	0.42	0.59
	Prevotella_saccharolytica	164	161	206	110	0.44	0.59
	Prevotella_stercorea	165	157	187	108	0.46	0.59
	Prevotella_veroralis	69	69	98	47	0.41	0.59
	Bacteroides_finegoldii	220	205	349	132	0.38	0.6
	Bacteroides_fragilis	552	508	847	337	0.39	0.6
	Bacteroides_nordii	324	316	400	209	0.44	0.6
	Candidatus_Symbiothrix	154	148	170	98	0.47	0.6
	Prevotella_buccalis	154	148	206	97	0.42	0.6
	Bacteroides_stercoris	212	203	315	126	0.4	0.61
	Bacteroides_thetaiotaomicron	249	231	428	144	0.36	0.61
	Odoribacter_sp.	329	309	458	197	0.41	0.61
	Bacteroides_faecis	127	121	160	74	0.44	0.62
	Geofilum_rubicundum	155	145	180	87	0.46	0.62
	Paludibacter_propionicigenes	227	219	212	130	0.51	0.62
	Prevotella_timonensis	154	152	177	93	0.46	0.62
	Alistipes_putredinis	99	95	154	54	0.39	0.63
	Bacteroidales_bacterium	541	523	565	298	0.48	0.63
	Bacteroides_cellulosilyticus	332	306	413	177	0.44	0.63
	Bacteroides_clarus	157	149	235	85	0.4	0.63
	Bacteroides_fluxus	199	191	250	110	0.44	0.63
	Bacteroides_helcogenes	224	215	275	125	0.44	0.63
	Bacteroides_intestinalis	570	535	704	302	0.44	0.63
	Bacteroides_uniformis	432	410	531	236	0.44	0.63
	Paludibacter_jiangxiensis	299	285	259	165	0.53	0.63
	Porphyromonas_gingivalis	80	78	84	45	0.48	0.63
	Prevotella_denticola	160	154	181	87	0.46	0.63
	Proteiniphilum_acetatigenes	57	53	67	31	0.45	0.63
	Alloprevotella_rava	170	167	138	90	0.55	0.64
	Bacteroides_graminisolvens	188	179	187	98	0.5	0.64
	Prevotella_marshii	129	126	138	70	0.48	0.64
	Prevotella_melaninogenica	119	111	151	61	0.44	0.64
	Prevotella_ruminicola	201	193	191	105	0.51	0.64
	Salinibacter_ruber	111	111	108	60	0.5	0.64
	Bacteroides_pyogenes	220	214	305	111	0.41	0.65
	Bacteroides_reticulotermitis	278	266	362	139	0.43	0.65
	Lewinella_sp.	346	333	332	178	0.51	0.65
	Porphyromonas_catoniae	99	95	115	51	0.46	0.65
	Prevotella_micans	149	143	151	75	0.49	0.65
	Porphyromonas_cangingivalis	88	86	90	43	0.49	0.66
	Prevotella_bryantii	197	190	194	97	0.5	0.66
	Proteiniphilum_sp.	40	39	30	20	0.57	0.66
	Bacteroides_salyersiae	76	73	60	35	0.55	0.67
	Hymenobacter_swuensis	421	415	345	202	0.54	0.67
	Lunatimonas_lonarensis	210	203	194	98	0.51	0.67
	Porphyromonas_gulae	97	92	87	44	0.52	0.67
	Porphyromonas_sp.	574	553	642	269	0.47	0.67
	Prevotella_bivia	124	121	158	58	0.43	0.67
	Prevotella_histicola	189	183	190	89	0.49	0.67
	Prevotella_multiformis	104	99	100	47	0.5	0.67
	Candidatus_Bacteroides	59	57	58	26	0.5	0.68
	Candidatus_Bacteroides	59	57	58	26	0.5	0.68
	Cytophaga_hutchinsonii	276	267	181	122	0.6	0.68
	Odoribacter_laneus	134	126	149	59	0.47	0.68
	Porphyromonas_crevioricanis	98	94	81	43	0.54	0.68
	Prevotella_amnii	91	89	111	41	0.45	0.68
	Prevotella_nigrescens	168	157	125	73	0.57	0.68
	Sunxiuqinia_dokdonensis	259	249	228	113	0.53	0.68
	Alloprevotella_tannerae	166	156	128	69	0.56	0.69
	Bacteroides_coprosuis	133	130	166	58	0.44	0.69
	Cytophagales_bacterium	332	325	283	141	0.53	0.69
	Cytophagales_bacterium	332	325	283	141	0.53	0.69
	Hymenobacter_sp.	1690	1648	1359	727	0.55	0.69
	Phaeodactylibacter_xiamenensis	450	434	364	189	0.55	0.69
	Porphyromonas_asaccharolytica	123	116	120	52	0.5	0.69
	Prevotella_corporis	150	143	118	64	0.55	0.69
	Prevotella_disiens	179	174	169	76	0.51	0.69
	Robiginitalea_biformata	174	163	151	73	0.53	0.69
	Arcticibacter_svalbardensis	188	180	134	74	0.58	0.7
	Bacteroidetes_oral	116	112	97	48	0.54	0.7
	Chryseobacterium_solincola	113	108	95	45	0.54	0.7
	Dysgonomonas_gadei	340	326	360	136	0.48	0.7
	Fermentimonas_caenicola	129	124	146	53	0.46	0.7
	Porphyromonadaceae_bacterium	115	108	118	45	0.49	0.7
	Schleiferia_thermophila	91	88	61	37	0.59	0.7
	Apibacter_mensalis	57	55	55	22	0.5	0.71
	Belliella_baltica	223	215	157	86	0.58	0.71
	Draconibacterium_orientale	205	191	171	75	0.54	0.71
	Draconibacterium_sediminis	345	328	279	129	0.55	0.71
	Dyadobacter_fermentans	520	506	348	197	0.59	0.71
	Echinicola_vietnamensis	342	325	288	131	0.54	0.71
	Flavihumibacter_solisilvae	347	336	247	136	0.58	0.71
	Flavihumibacter_sp.	516	496	354	202	0.59	0.71
	Niastella_koreensis	702	682	436	268	0.61	0.71
	Nitritalea_halalkaliphila	135	132	130	52	0.5	0.71
	Porphyromonas_endodontalis	110	107	90	42	0.55	0.71
	Prevotella_pallens	138	133	101	54	0.57	0.71
	Rhodothermaceae_bacterium	244	240	203	94	0.54	0.71
	Sporocytophaga_myxococcoides	253	247	139	97	0.64	0.71
	Cyclobacterium_amurskyense	216	208	168	80	0.56	0.72
	Cyclobacterium_marinum	270	258	212	96	0.56	0.72
	Fibrella_aestuarina	552	536	370	205	0.59	0.72
	Prevotella_fusca	140	132	115	50	0.54	0.72
	Saccharicrinis_fermentans	245	236	230	88	0.51	0.72
	Bacteroidetes_bacterium	1398	1342	901	495	0.6	0.73
	Chitinophaga_pinensis	704	687	486	251	0.59	0.73
	Cyclobacterium_qasimii	211	209	173	74	0.54	0.73
	Dyadobacter_sp.	461	449	300	165	0.6	0.73
	Haliscomenobacter_hydrossis	696	674	414	245	0.62	0.73
	Lentimicrobium_saccharophilum	319	308	205	113	0.6	0.73
	Mucilaginibacter_sp.	414	392	272	142	0.6	0.73
	Rhodonellum_psychrophilum	254	249	181	90	0.58	0.73
	Rufibacter_sp.	496	479	377	174	0.56	0.73
	Runella_slithyformis	507	494	277	182	0.64	0.73
	Spirosoma_radiotolerans	489	473	288	172	0.62	0.73
	Anditalea_andensis	284	273	193	93	0.59	0.74
	Cellulophaga_algicola	210	192	159	66	0.56	0.74
	Chryseobacterium_gleum	202	193	111	66	0.64	0.74
	Dysgonomonas_mossii	260	250	220	84	0.54	0.74
	Mucilaginibacter_paludis	638	612	381	206	0.62	0.74
	Muricauda_ruestringensis	232	220	153	77	0.6	0.74
	Pedobacter_heparinus	432	417	247	140	0.63	0.74
	Porphyromonas_gingivicanis	79	79	62	27	0.56	0.74
	Porphyromonas_uenonis	72	64	63	22	0.53	0.74
	Saprospira_grandis	390	379	289	130	0.57	0.74
	Spirosoma_linguale	667	648	362	221	0.64	0.74
	Zhouia_amylolytica	188	184	144	62	0.56	0.74
	Cecembia_lonarensis	274	265	179	87	0.6	0.75
	Cellulophaga_geojensis	34	31	21	10	0.61	0.75
	Cesiribacter_andamanensis	330	315	268	102	0.55	0.75
	Fibrisoma_limi	617	599	330	199	0.65	0.75
	Flavihumibacter_petaseus	428	416	282	134	0.6	0.75
	Flexibacter_litoralis	248	239	212	77	0.53	0.75
	Muricauda_lutaonensis	200	187	154	61	0.56	0.75
	Nonlabens_sp.	371	358	235	117	0.61	0.75
	Owenweeksia_hongkongensis	324	316	188	101	0.63	0.75
	Pontibacter_korlensis	339	324	267	106	0.55	0.75
	Pontibacter_sp.	242	231	204	74	0.54	0.75
	Prevotella_intermedia	239	232	147	76	0.61	0.75
	Pseudopedobacter_saltans	327	316	207	104	0.61	0.75
	Sphingobacterium_paucimobilis	255	246	173	79	0.59	0.75
	Sphingobacterium_sp.	2168	2096	1548	675	0.58	0.75
	Algibacter_lectus	303	284	220	85	0.57	0.76
	Cellulophaga_baltica	289	269	188	83	0.6	0.76
	Chryseobacterium_koreense	167	162	117	51	0.58	0.76
	Chryseobacterium_luteum	184	172	92	52	0.66	0.76
	Chryseobacterium_vrystaatense	261	246	137	77	0.65	0.76
	Croceitalea_dokdonensis	210	199	150	61	0.58	0.76
	Flammeovirgaceae_bacterium	397	378	278	117	0.58	0.76
	Flammeovirgaceae_bacterium	397	378	278	117	0.58	0.76
	Mangrovimonas_yunxiaonensis	158	150	107	47	0.59	0.76
	Mucinivorans_hirudinis	133	129	94	39	0.58	0.76
	Nonlabens_marinus	167	163	108	51	0.6	0.76
	Sphingobacteriales_bacterium	200	198	107	60	0.65	0.76
	uncultured_Flavobacteriia	95	92	61	28	0.6	0.76
	Zunongwangia_profunda	273	262	169	79	0.61	0.76
	Algoriphagus_marincola	252	244	160	72	0.61	0.77
	Chryseobacterium_oranimense	268	255	144	74	0.65	0.77
	Chryseobacterium_soli	433	419	248	120	0.63	0.77
	Elizabethkingia_meningoseptica	395	372	264	107	0.59	0.77
	Elizabethkingia_miricola	79	74	56	22	0.58	0.77
	Epilithonimonas_sp.	192	185	105	54	0.64	0.77
	Flavobacterium_johnsoniae	293	281	190	82	0.6	0.77
	Joostella_marina	264	254	166	72	0.61	0.77
	Myroides_marinus	215	212	164	62	0.56	0.77
	Niabella_soli	386	374	202	111	0.65	0.77
	Pedobacter_antarcticus	310	297	158	86	0.66	0.77
	Pedobacter_cryoconitis	411	396	226	115	0.64	0.77
	Polaribacter_irgensii	106	94	65	28	0.61	0.77
	Porphyromonas_macacae	86	83	69	24	0.55	0.77
	Roseivirga_echinicomitans	167	165	126	47	0.56	0.77
	Rufibacter_tibetensis	296	277	219	80	0.57	0.77
	Siansivirga_zeaxanthinifaciens	204	193	128	55	0.61	0.77
	Zobellia_galactanivorans	397	384	284	111	0.58	0.77
	Cellulophaga_lytica	279	263	184	73	0.6	0.78
	Chryseobacterium_formosense	272	264	135	73	0.66	0.78
	Chryseobacterium_indologenes	554	530	263	141	0.67	0.78
	Chryseobacterium_kwangjuense	306	290	137	79	0.69	0.78
	Chryseobacterium_piperi	239	228	139	63	0.63	0.78
	Croceibacter_atlanticus	211	205	133	56	0.61	0.78
	Cryomorphaceae_bacterium	630	617	319	165	0.66	0.78
	Epilithonimonas_lactis	270	260	120	71	0.69	0.78
	Fluviicola_taffensis	430	415	187	112	0.69	0.78
	Fulvivirga_imtechensis	317	303	176	84	0.64	0.78
	Indibacter_alkaliphilus	270	259	167	70	0.61	0.78
	Maribacter_sp.	196	190	133	53	0.59	0.78
	Rhodothermus_marinus	224	220	99	62	0.69	0.78
	Sphingobacterium_spiritivorum	454	438	286	117	0.61	0.78
	Algibacter_alginolytica	224	212	133	56	0.62	0.79
	Algoriphagus_machipongonensis	341	325	192	85	0.63	0.79
	Algoriphagus_sp.	264	254	154	67	0.63	0.79
	Aquimarina_atlantica	348	333	215	84	0.61	0.79
	Aquimarina_sp.	339	319	218	80	0.6	0.79
	Chryseobacterium_antarcticum	187	180	118	46	0.61	0.79
	Chryseobacterium_jeonii	192	185	105	48	0.64	0.79
	Dokdonia_donghaensis	214	204	131	52	0.62	0.79
	Elizabethkingia_sp.	50	46	36	12	0.58	0.79
	Emticicia_oligotrophica	411	403	180	105	0.69	0.79
	Flammeovirga_sp.	578	554	292	146	0.66	0.79
	Flavobacterium_daejeonense	255	248	135	63	0.65	0.79
	Flavobacterium_enshiense	242	237	129	61	0.65	0.79
	Flavobacterium_fryxellicola	235	219	126	58	0.65	0.79
	Flavobacterium_reichenbachii	369	350	223	93	0.62	0.79
	Flavobacterium_seoulense	265	258	150	66	0.63	0.79
	Formosa_agariphila	240	233	135	59	0.64	0.79
	Galbibacter_marinus	172	166	106	43	0.61	0.79
	Jejuia_pallidilutea	239	231	142	60	0.62	0.79
	Leadbetterella_byssophila	313	308	136	79	0.69	0.79
	Leadbetterella_sp.	345	337	170	88	0.66	0.79
	Maribacter_dokdonensis	245	233	145	60	0.62	0.79
	Marivirga_tractuosa	289	275	161	73	0.64	0.79
	Mucilaginibacter_gotjawali	414	394	211	103	0.66	0.79
	Myroides_odoratus	306	294	196	74	0.6	0.79
	Nonlabens_dokdonensis	260	254	138	67	0.65	0.79
	Nonlabens_ulvanivorans	402	387	225	99	0.64	0.79
	Pedobacter_sp.	3901	3770	1952	972	0.66	0.79
	Psychroflexus_gondwanensis	185	180	99	47	0.65	0.79
	Riemerella_anatipestifer	143	142	81	36	0.63	0.79
	Solitalea_canadensis	433	419	264	107	0.62	0.79
	Tamlana_sedimentorum	223	213	155	56	0.58	0.79
	Winogradskyella_sp.	214	198	123	52	0.63	0.79
	Chryseobacterium_angstadtii	310	301	143	73	0.68	0.8
	Chryseobacterium_gallinarum	216	210	109	51	0.66	0.8
	Chryseobacterium_greenlandense	249	240	125	57	0.66	0.8
	Chryseobacterium_sp.	3745	3591	1738	875	0.68	0.8
	Dokdonia_sp.	216	212	134	53	0.61	0.8
	Elizabethkingia_anophelis	159	153	120	38	0.56	0.8
	Flavobacteriaceae_bacterium	540	509	286	125	0.65	0.8
	Flavobacteriales_bacterium	461	445	226	108	0.67	0.8
	Flavobacteriaceae_bacterium	540	509	286	125	0.65	0.8
	Flavobacteriales_bacterium	461	445	226	108	0.67	0.8
	Flavobacterium_akiainvivens	419	404	226	98	0.64	0.8
	Flavobacterium_hibernum	324	308	178	76	0.64	0.8
	Leeuwenhoekiella_blandensis	306	292	190	73	0.61	0.8
	Lutibacter_sp.	284	270	193	67	0.59	0.8
	Mariniradius_saccharolyticus	299	292	153	71	0.66	0.8
	Pedobacter_kyungheensis	449	436	221	106	0.67	0.8
	Polaribacter_sp.	607	578	343	138	0.63	0.8
	Psychroflexus_torquis	149	148	81	35	0.64	0.8
	Roseivirga_ehrenbergii	113	111	69	27	0.62	0.8
	Roseivirga_sp.	513	490	303	121	0.62	0.8
	Chryseobacterium_taiwanense	262	246	124	55	0.67	0.81
	Elizabethkingia_genomosp.	113	104	66	24	0.63	0.81
	Flavobacteria_bacterium	498	486	235	109	0.67	0.81
	Flavobacterium_frigoris	233	223	135	52	0.63	0.81
	Flavobacterium_hydatis	401	387	221	90	0.64	0.81
	Flavobacterium_indicum	210	203	97	47	0.68	0.81
	Flavobacterium_sp.	4366	4201	2358	969	0.64	0.81
	Flavobacterium_subsaxonicum	450	429	237	98	0.65	0.81
	Imtechella_halotolerans	161	154	105	36	0.6	0.81
	Microscilla_marina	507	486	217	107	0.7	0.81
	Myroides_odoratimimus	150	147	118	33	0.55	0.81
	Pedobacter_ginsenosidimutans	526	513	240	116	0.68	0.81
	Pedobacter_glucosidilyticus	322	309	159	72	0.66	0.81
	Roseivirga_spongicola	314	298	169	66	0.65	0.81
	Salegentibacter_mishustinae	253	239	146	54	0.63	0.81
	Tamlana_nanhaiensis	239	227	138	51	0.63	0.81
	Vitellibacter_vladivostokensis	212	198	114	45	0.65	0.81
	Winogradskyella_psychrotolerans	249	235	151	54	0.62	0.81
	Aequorivita_sublithincola	307	298	144	62	0.68	0.82
	Flagellimonas_sp.	225	213	122	46	0.64	0.82
	Flavobacterium_aquidurense	307	292	159	62	0.65	0.82
	Flavobacterium_rivuli	396	385	180	80	0.68	0.82
	Flavobacterium_suncheonense	200	190	84	40	0.7	0.82
	Gillisia_limnaea	210	205	119	45	0.63	0.82
	Lacinutrix_sp.	259	248	143	53	0.64	0.82
	Ornithobacterium_rhinotracheale	185	179	101	38	0.64	0.82
	Sediminicola_sp.	220	209	111	44	0.66	0.82
	Tenacibaculum_dicentrarchi	138	131	79	27	0.63	0.82
	unidentified_eubacterium	224	217	127	45	0.63	0.82
	Vitellibacter_sp.	119	115	61	25	0.66	0.82
	Bizionia_argentinensis	193	187	92	37	0.67	0.83
	Flavobacterium_branchiophilum	206	200	85	40	0.7	0.83
	Flavobacterium_psychrophilum	556	538	246	107	0.69	0.83
	Gramella_forsetii	233	218	155	44	0.6	0.83
	Polaribacter_dokdonensis	107	100	57	20	0.65	0.83
	Ulvibacter_sp.	281	269	131	52	0.68	0.83
	Capnocytophaga_gingivalis	136	132	75	25	0.64	0.84
	Capnocytophaga_sp.	1140	1090	697	200	0.62	0.84
	Flavobacterium_aquatile	271	256	128	48	0.67	0.84
	Flavobacterium_cauense	174	169	81	32	0.68	0.84
	Flavobacterium_columnare	176	170	62	31	0.73	0.84
	Flavobacterium_limnosediminis	222	214	106	38	0.67	0.84
	Kordia_algicida	365	351	185	63	0.66	0.84
	Myroides_profundi	215	211	129	39	0.62	0.84
	Bergeyella_zoohelcum	146	142	55	25	0.72	0.85
	Capnocytophaga_canimorsus	309	300	161	52	0.65	0.85
	Capnocytophaga_cynodegmi	139	134	73	23	0.65	0.85
	Capnocytophaga_haemolytica	156	155	89	26	0.63	0.85
	Capnocytophaga_sputigena	160	150	94	26	0.62	0.85
	Flavobacterium_beibuense	315	308	159	53	0.66	0.85
	Flavobacterium_saliperosum	212	206	87	34	0.7	0.85
	Formosa_sp.	186	180	82	31	0.69	0.85
	Capnocytophaga_granulosa	45	43	27	7	0.62	0.86
	Capnocytophaga_ochracea	57	57	38	9	0.6	0.86
	Weeksella_virosa	152	149	76	24	0.66	0.86
	Nonlabens_sediminis	54	53	30	7	0.64	0.88
	aver					0.55628	0.716131
	std					0.102504	0.104089

## Sheet: Sheet3
	· Q: number of predicted SPI substrates that have a Q after the SPI cleavage site according to SIGNALP, before removing proteins that LIPOP classifies as lipoproteins (SPII substrates)
	· Qcorr: number of predicted SPI substrates that have a Q after the SPI cleavage site according to SIGNALP, after removing proteins that LIPOP classifies as lipoproteins (SPII substrates)
	· nonQ: number of predicted SPI substrates that have a residue other than Q after the SPI cleavage site according to SIGNALP, before removing proteins that LIPOP classifies as lipoproteins (SPII substrates)
	· nonQcorr: number of predicted SPI substrates that have a residue other than Q after the SPI cleavage site according to SIGNALP, after removing proteins that LIPOP classifies as lipoproteins (SPII substrates)
	· frac=Q(Q+nonQ)
	· Q-value= Qcorr/( Qcorr+ nonQcorr)
	Chlorobi
	species	Q	Qcorr	nonQ	nonQcorr	tot	fraccorr
	Chlorobium_luteolum	2	1	65	57	67	0.01
	Chlorobium_ferrooxidans	2	2	100	85	102	0.02
	Chlorobium_limicola	8	4	174	147	182	0.02
	Chlorobium_tepidum	5	2	94	77	99	0.02
	Pelodictyon_luteolum	4	2	87	73	91	0.02
	Chlorobium_phaeobacteroides	11	7	216	169	227	0.03
	Chlorobium_phaeovibrioides	4	3	92	76	96	0.03
	Pelodictyon_phaeoclathratiforme	8	5	117	99	125	0.04
	Chlorobium_chlorochromatii	8	6	73	64	81	0.08
	Prosthecochloris_aestuarii	11	10	138	101	149	0.09
	Chloroherpeton_thalassium	92	87	133	71	225	0.55
	Chlorobi_bacterium	615	603	539	351	1154	0.63
	Chlorobium_sp.	141	135	102	66	243	0.67
	aver					0.151538	0.17
	std					0.205095	0.256937

## Sheet: Sheet4
	· Q: number of predicted SPI substrates that have a Q after the SPI cleavage site according to SIGNALP, before removing proteins that LIPOP classifies as lipoproteins (SPII substrates)
	· Qcorr: number of predicted SPI substrates that have a Q after the SPI cleavage site according to SIGNALP, after removing proteins that LIPOP classifies as lipoproteins (SPII substrates)
	· nonQ: number of predicted SPI substrates that have a residue other than Q after the SPI cleavage site according to SIGNALP, before removing proteins that LIPOP classifies as lipoproteins (SPII substrates)
	· nonQcorr: number of predicted SPI substrates that have a residue other than Q after the SPI cleavage site according to SIGNALP, after removing proteins that LIPOP classifies as lipoproteins (SPII substrates)
	· frac=Q(Q+nonQ)
	· Q-value= Qcorr/( Qcorr+ nonQcorr)
	Spirochaetes
	species	Q	Qcorr	nonQ	nonQcorr	frac	Q-value
	Borreliella_burgdorferi	2	2	68	68	70	0.02
	Borrelia_hermsii	6	6	125	117	131	0.04
	Leptospira_terpstrae	13	13	106	106	119	0.1
	Spirochaeta_sp.	12	12	95	95	107	0.11
	Turneriella_parva	59	59	448	448	507	0.11
	Brachyspira_intermedia	11	11	96	77	107	0.12
	Spirochaetes_bacterium	12	12	82	82	94	0.12
	Treponema_saccharophilum	49	49	348	348	397	0.12
	Treponema_phagedenis	27	27	160	160	187	0.14
	Borrelia_parkeri	8	8	46	43	54	0.15
	Brachyspira_sp.	28	26	181	141	209	0.15
	Treponema_pallidum	10	10	56	53	66	0.15
	Leptonema_illini	55	55	279	279	334	0.16
	Spirochaeta_thermophila	25	25	123	123	148	0.16
	Treponema_lecithinolyticum	33	33	173	173	206	0.16
	Treponema_sp.	64	64	334	334	398	0.16
	Borrelia_coriaceae	6	4	70	19	76	0.17
	Leptospira_meyeri	24	24	113	113	137	0.17
	Leptospira_santarosai	14	14	75	68	89	0.17
	Leptospira_sp.	25	25	129	120	154	0.17
	Sphaerochaeta_coccoides	19	19	87	87	106	0.17
	Treponema_brennaborense	52	52	248	248	300	0.17
	Treponema_pedis	29	29	134	134	163	0.17
	Treponema_socranskii	69	65	386	308	455	0.17
	Brachyspira_hampsonii	30	30	135	135	165	0.18
	Brachyspira_pilosicoli	42	42	181	180	223	0.18
	Treponema_denticola	72	68	376	301	448	0.18
	Treponema_medium	32	32	138	138	170	0.18
	Leptospira_biflexa	24	24	101	101	125	0.19
	Leptospira_inadai	10	10	42	42	52	0.19
	Treponema_vincentii	42	42	177	176	219	0.19
	Leptospira_broomii	26	23	132	92	158	0.2
	Leptospira_interrogans	40	40	176	154	216	0.2
	Leptospira_wolbachii	12	12	48	48	60	0.2
	Spirochaeta_smaragdinae	48	45	256	175	304	0.2
	Treponema_maltophilum	51	51	194	192	245	0.2
	Treponema_putidum	19	19	75	75	94	0.2
	Leptospira_kmetyi	42	42	149	149	191	0.21
	Leptospira_vanthielii	29	29	107	105	136	0.21
	Leptospira_weilii	38	38	148	142	186	0.21
	Leptospira_wolffii	41	38	207	142	248	0.21
	Brachyspira_murdochii	38	38	132	132	170	0.22
	Sphaerochaeta_pleomorpha	52	50	209	169	261	0.22
	Spirochaeta_africana	42	37	202	131	244	0.22
	Treponema_azotonutricium	62	62	215	215	277	0.22
	Leptospira_yanagawae	28	27	134	88	162	0.23
	Sphaerochaeta_globosa	55	55	182	182	237	0.23
	Leptospira_borgpetersenii	19	18	68	57	87	0.24
	Leptospira_kirschneri	19	18	63	55	82	0.24
	Salinispira_pacifica	37	37	109	109	146	0.25
	Treponema_primitia	60	60	181	180	241	0.25
	Treponema_succinifaciens	69	69	197	197	266	0.25
	Leptospira_alstonii	14	14	39	39	53	0.26
	Spirochaeta_lutea	30	30	85	85	115	0.26
	Treponema_caldarium	44	44	102	102	146	0.3
	Leptospira_licerasiae	46	45	137	94	183	0.32
	Brachyspira_hyodysenteriae	19	18	73	31	92	0.36
	Leptospira_fainei	18	17	43	27	61	0.38
	Brachyspira_suanatina	40	35	125	41	165	0.46
	aver					0.177119	0.196102
	std					0.0548053	0.0720157

## Sheet: Sheet5
	· Q: number of predicted SPI substrates that have a Q after the SPI cleavage site according to SIGNALP, before removing proteins that LIPOP classifies as lipoproteins (SPII substrates)
	· Qcorr: number of predicted SPI substrates that have a Q after the SPI cleavage site according to SIGNALP, after removing proteins that LIPOP classifies as lipoproteins (SPII substrates)
	· nonQ: number of predicted SPI substrates that have a residue other than Q after the SPI cleavage site according to SIGNALP, before removing proteins that LIPOP classifies as lipoproteins (SPII substrates)
	· nonQcorr: number of predicted SPI substrates that have a residue other than Q after the SPI cleavage site according to SIGNALP, after removing proteins that LIPOP classifies as lipoproteins (SPII substrates)
	· frac=Q(Q+nonQ)
	· Q-value= Qcorr/( Qcorr+ nonQcorr)
	Chlamydiae
	species	Q	Qcorr	nonQ	nonQcorr	frac	Q-value
	Estrella_lausannensis	2	2	142	125	0.01	0.01
	Chlamydia_pecorum	3	1	51	45	0.05	0.02
	Chlamydia_psittaci	5	3	123	107	0.03	0.02
	Chlamydophila_caviae	2	2	50	42	0.03	0.04
	Chlamydia_felis	3	3	49	41	0.05	0.06
	Criblamydia_sequanensis	10	9	131	122	0.07	0.06
	Chlamydia_pneumoniae	4	4	61	51	0.06	0.07
	Parachlamydia_acanthamoebae	11	10	135	122	0.07	0.07
	Simkania_negevensis	15	14	156	133	0.08	0.09
	Waddlia_chondrophila	8	8	84	76	0.08	0.09
	Protochlamydia_naegleriophila	23	22	144	132	0.13	0.14
	Candidatus_Rubidus	19	18	108	94	0.14	0.16
	Chlamydia_trachomatis	158	145	916	539	0.14	0.21
	aver					0.0723077	0.08
	std					0.0420622	0.0590198

## Sheet: Sheet6
	· Q: number of predicted SPI substrates that have a Q after the SPI cleavage site according to SIGNALP, before removing proteins that LIPOP classifies as lipoproteins (SPII substrates)
	· Qcorr: number of predicted SPI substrates that have a Q after the SPI cleavage site according to SIGNALP, after removing proteins that LIPOP classifies as lipoproteins (SPII substrates)
	· nonQ: number of predicted SPI substrates that have a residue other than Q after the SPI cleavage site according to SIGNALP, before removing proteins that LIPOP classifies as lipoproteins (SPII substrates)
	· nonQcorr: number of predicted SPI substrates that have a residue other than Q after the SPI cleavage site according to SIGNALP, after removing proteins that LIPOP classifies as lipoproteins (SPII substrates)
	· frac=Q(Q+nonQ)
	· Q-value= Qcorr/( Qcorr+ nonQcorr)
	Cyanobacteria
	species	Q	Qcorr	nonQ	nonQcorr	frac	Q-value
	Prochlorococcus_sp.	12	12	168	151	0.06	0.07
	cyanobacterium_BACL30	4	4	47	41	0.07	0.08
	Prochlorococcus_marinus	55	55	544	498	0.09	0.09
	Pseudanabaena_sp.	19	16	132	101	0.12	0.13
	Microcystis_aeruginosa	60	57	368	314	0.14	0.15
	Crocosphaera_watsonii	33	32	177	149	0.15	0.17
	Cyanobium_sp.	37	37	189	166	0.16	0.18
	Raphidiopsis_brookii	9	7	42	31	0.17	0.18
	Geitlerinema_sp.	32	29	147	117	0.17	0.19
	Cyanobium_gracile	29	29	131	115	0.18	0.2
	Prochlorothrix_hollandica	13	12	64	47	0.16	0.2
	Richelia_intracellularis	15	13	66	50	0.18	0.2
	Synechococcus_elongatus	20	19	87	72	0.18	0.2
	Synechococcus_sp.	500	486	2229	1903	0.18	0.2
	Arthrospira_maxima	16	15	71	55	0.18	0.21
	Chrysosporum_ovalisporum	15	14	69	51	0.17	0.21
	Limnoraphis_robusta	29	27	127	98	0.18	0.21
	Lyngbya_sp.	29	26	118	94	0.19	0.21
	Neosynechococcus_sphagnicola	17	16	68	57	0.2	0.21
	Oscillatoria_nigro-viridis	38	37	160	131	0.19	0.22
	Pleurocapsa_sp.	23	21	104	73	0.18	0.22
	Rubidibacter_lacunae	26	24	111	82	0.18	0.22
	Trichodesmium_erythraeum	15	15	74	52	0.16	0.22
	Anabaena_cylindrica	35	35	139	115	0.2	0.23
	Chroococcidiopsis_thermalis	48	46	183	151	0.2	0.23
	Cylindrospermum_stagnale	44	44	178	142	0.19	0.23
	Nostoc_azollae	17	16	61	52	0.21	0.23
	Nostoc_punctiforme	52	52	214	165	0.19	0.23
	Tolypothrix_bouteillei	46	43	178	140	0.2	0.23
	Acaryochloris_marina	67	64	249	200	0.21	0.24
	Aliterella_atlantica	44	40	161	121	0.21	0.24
	Anabaena_sp.	47	44	168	134	0.21	0.24
	Oscillatoriales_cyanobacterium	43	43	168	132	0.2	0.24
	Phormidium_willei	26	25	97	77	0.21	0.24
	Synechocystis_sp.	37	36	135	110	0.21	0.24
	Thermosynechococcus_sp.	13	12	41	38	0.24	0.24
	Anabaena_variabilis	45	42	153	120	0.22	0.25
	Chamaesiphon_minutus	61	59	198	168	0.23	0.25
	Nostoc_piscinale	43	42	160	125	0.21	0.25
	Calothrix_sp.	169	160	553	449	0.23	0.26
	Cyanothece_sp.	258	244	808	664	0.24	0.26
	Fischerella_sp.	39	39	145	111	0.21	0.26
	Gloeocapsa_sp.	76	71	262	195	0.22	0.26
	Moorea_producens	45	45	156	123	0.22	0.26
	Scytonema_hofmanni	82	77	256	209	0.24	0.26
	Candidatus_Synechococcus	35	35	114	91	0.23	0.27
	Crinalium_epipsammum	47	46	160	119	0.22	0.27
	Hapalosiphon_sp.	43	40	139	104	0.23	0.27
	Leptolyngbya_sp.	363	339	1120	885	0.24	0.27
	Nostoc_sp.	184	178	581	473	0.24	0.27
	Phormidesmis_priestleyi	42	41	150	107	0.21	0.27
	Phormidium_sp.	25	24	80	63	0.23	0.27
	Planktothricoides_sp.	30	27	102	71	0.22	0.27
	Pseudanabaena_biceps	43	42	146	113	0.22	0.27
	Coleofasciculus_chthonoplastes	54	50	161	125	0.25	0.28
	Cyanobacterium_stanieri	18	18	63	45	0.22	0.28
	Mastigocoleus_testarum	50	46	174	118	0.22	0.28
	Microcoleus_vaginatus	22	21	62	52	0.26	0.28
	Lyngbya_aestuarii	22	21	64	51	0.25	0.29
	Oscillatoria_acuminata	54	50	149	121	0.26	0.29
	Planktothrix_agardhii	17	16	55	39	0.23	0.29
	Scytonema_tolypothrichoides	62	59	183	140	0.25	0.29
	Tolypothrix_campylonemoides	77	75	231	182	0.25	0.29
	Tolypothrix_sp.	66	66	203	155	0.24	0.29
	Geminocystis_sp.	46	43	128	93	0.26	0.31
	Nodularia_spumigena	42	41	125	88	0.25	0.31
	Rivularia_sp.	106	95	275	210	0.27	0.31
	Microcoleus_sp.	65	61	177	125	0.26	0.32
	Stanieria_cyanosphaera	33	32	81	67	0.28	0.32
	Gloeobacter_kilaueensis	127	126	270	239	0.31	0.34
	Gloeobacter_violaceus	100	99	212	192	0.32	0.34
	Halothece_sp.	36	32	82	62	0.3	0.34
	Xenococcus_sp.	64	59	137	114	0.31	0.34
	Mastigocladus_laminosus	42	40	91	69	0.31	0.36
	Stanieria_sp.	49	49	104	80	0.32	0.37
	Lyngbya_confervoides	97	94	196	149	0.33	0.38
	Cyanobacterium_aponinum	30	29	68	45	0.3	0.39
	Dactylococcopsis_salina	30	29	74	45	0.28	0.39
	Scytonema_millei	134	125	250	186	0.34	0.4
	Leptolyngbya_valderiana	178	170	253	204	0.41	0.45
	Hassallia_byssoidea	385	371	349	234	0.52	0.61
	Aphanocapsa_montana	180	177	152	84	0.54	0.67
	aver					0.228293	0.26561
	std					0.0748629	0.0902548
