# Supplementary material for: The Bacteroidetes Q-Rule: Pyroglutamate in Signal Peptidase I Substrates
Source: Front Microbiol. 2018 Mar 1;9:230. doi: 10.3389/fmicb.2018.00230 (PMC5837995; doi:10.3389/fmicb.2018.00230)
Supplement: Supplementary file 3 [file Data_Sheet_2.XLSX]

## Sheet: Table X
Identified N-terminal peptides containing pyroglutamate.
Notes:
P. gingivalis identifications are from Veith et al. (2014); T. forsythia identifications are from Veith et al. (2015); the remainder are from Veith et al. (2013)
Only peptides having a Mascot score of at least 30 were included
The inferred signal peptide sequence from Tanf_07885 could not be predicted.
m/z meas.	Mr calc.	z	Mass error (Da)	Mascot Score	Rank	Identified Peptide Sequence	Inferred Signal peptide	Modifications	Locus Tag	Protein Description
789.43	1576.73	2	0.118849	32.8	1	QWSVVPEAGMTVMK	MKRVVVFAMVLMLGVVSVQA/Q	Gln->pyro-Glu: 1; Oxidation: 10, 13	BDI_0619	conserved hypothetical protein
914.44	1826.81	2	0.0542567	74.23	1	QEYQPQVGFSNEAGYK	MKTKVLLLALLSGFVFSVTA/Q	Gln->pyro-Glu: 1	BDI_0653	outer membrane protein OmpA
522.63	1042.53	2	0.715911	47.97	1	QTSIEDVLR	MKSYIIVAALSVLTGGLSA/Q	Gln->pyro-Glu: 1	BDI_1604	conserved hypothetical protein
460.54	918.445	2	0.620703	53.47	1	QSQLDAFK	MKRIGIIMSVLALCGGTAFS/Q	Gln->pyro-Glu: 1	BDI_1697	conserved hypothetical protein
812.42	1622.68	2	0.147731	68.18	1	QEEFFDDVYFSSK	MKPMKLTSLVMMLLIAFSAAA/Q	Gln->pyro-Glu: 1	BDI_1698	hypothetical protein
836.49	1670.83	2	0.135629	48.6	1	QQSGGGISPTMLQQIK	MKQKNLWIAALALGITLSAHG/Q	Gln->pyro-Glu: 1; Oxidation: 11	BDI_2287	putative aminopeptidase C
739.65	1476.72	2	0.560506	46.77	1	QYVPDVLGDGYLR	MSRKINLIIFLCFILCEVYA/Q	Gln->pyro-Glu: 1	BDI_2329	conserved hypothetical protein, putative lysophospholipase
755.37	1508.65	2	0.0735513	40.68	1	QEEETTPEATTYK	MKSVRSIFIGLTCLGMATASFA/Q	Gln->pyro-Glu: 1	BDI_2330	conserved hypothetical protein
407.93	813.423	2	0.422167	32.33	1	EDLSGALK	MNKKFSTLLCASLLFSSAFTAQA/E	Glu->pyro-Glu: 1	BDI_2562	hypothetical protein
901.44	1799.79	2	1.0732	58.3	1	QEEVENEATQQQQTR	MKHLYYIAALAATFLTAMPLHA/Q	Gln->pyro-Glu: 1	BDI_3321	conserved hypothetical protein
921.12	1839.99	2	0.231207	102.5	1	QNSIQSLLGLGSAVTELK	MNRKISTLLTAGLLVAGSLCGSAFA/Q	Gln->pyro-Glu: 1	BDI_3485	hypothetical protein
954.94	1907.86	2	0.00829242	136.4	1	QDAADAATAVEGGMYQALK	MKKLFAKAFLGLCALGTSTVAFA/Q	Gln->pyro-Glu: 1; Oxidation: 14	BDI_3733	MotA/TolQ/ExbB proton channel family protein, putative biopolymer transport protein
635.04	1267.58	2	0.482084	43.66	1	QNGSEAYTFLR	MRNKLFILILFVVTLSVSA/Q	Gln->pyro-Glu: 1	BDI_3738	conserved hypothetical protein
873.69	1744.88	2	0.481092	47.72	1	QQETTVTTTTTVPVTR	MKKIITIASLLAFTLAANA/Q	Gln->pyro-Glu: 1	CHU_0007	hypothetical protein
1020.02	2038.03	2	-0.00450983	79.29	1	QLFLEDLSLYPDQFVTK	MNQLKHLLYVVTVFLLSISGANA/Q	Gln->pyro-Glu: 1	CHU_1281	hypothetical protein
973.45	1944.99	2	-0.103767	70.51	1	QTEGEIISTTIITDDKAK	MNKLKLIFALILSSVSFSVFA/Q	Gln->pyro-Glu: 1	CHU_1539	probable integral outer membrane protein
872.46	2614.22	3	0.135351	41.95	1	QVSNDFNFPVDKFDFGVITEGEK	MFKKISVLMVLAASTLSVSMA/Q	Gln->pyro-Glu: 1	CHU_1993	conserved hypothetical protein
694.37	2079.97	3	0.113186	51.52	1	QIADQNPNYQSSLDLYTK	MKNIALPILAFLVAGFSYG/Q	Gln->pyro-Glu: 1	CHU_2332	conserved hypothetical protein
907.99	1813.96	2	0.00461559	39.67	1	QLSAGMVAVGLTSAITANK	MKKLFITACLLAASQNIFA/Q	Gln->pyro-Glu: 1	CHU_2505	conserved hypothetical protein
761.37	1520.7	2	0.024595	39.51	1	QTPAPSQSFADHPR	MKKLIVTVALSIAGLLCAYA/Q	Gln->pyro-Glu: 1	CHU_3816	hypothetical protein
1143.89	2286.16	2	-0.395024	101.05	1	QEQLNVVHTSVPSLNISPDAR	MIIKKMLKNKLAPLAILFLFAPKAMKA/Q	Gln->pyro-Glu: 1	PG0027	hypothetical protein (LptO = PorV, b-barrell)
654.93	1961.92	3	-0.155053	50.15	1	QESNASVRPSLWEFSSR	MNRRYFLLNACFWSLCFILSA/Q	Gln->pyro-Glu: 1	PG0083	hypothetical protein
793.84	2378.06	3	0.437725	56.2	1	QDFLYEIGGGFGAAQYFGDANR	MKTISKNHAARICAAIALFAVCNGRIAA/Q	Gln->pyro-Glu: 1	PG0189	hypothetical protein
770.93	1539.85	2	-0.00542325	75.13	1	QKVAVVNTEEIISK	MKKFFLMLLMALPLSLLA/Q	Gln->pyro-Glu: 1	PG0193	cationic outer membrane protein OmpH
702.35	1402.72	2	-0.0350778	65.07	1	QQAQPLPTDPAVR	MELKRFLSLGLLLVGFIPMKLSA/Q	Gln->pyro-Glu: 1	PG0196	peptidase, M16 family
632.67	1894.87	3	0.117042	54.39	1	QSSAQPHVQGVFDHYGR	MKQYKLYLFTLLLCLTALASAYG/Q	Gln->pyro-Glu: 1	PG0216	hypothetical protein
630.87	1259.65	2	0.0743988	57.48	1	QGDLLLAQYTR	MHKSFRSLILLLLLTVAGGEDIFA/Q	Gln->pyro-Glu: 1	PG0287	hypothetical protein (PorP, b-barrell)
589.83	1177.61	2	0.0362636	50.7	1	QKVPAPVDGER	MKRKPLFSALVILSGFFGSVHPASA/Q	Gln->pyro-Glu: 1	PG0350	internalin-related protein
727.41	1452.63	2	0.178429	35.38	1	QNNNFTESPYTR	MYKDYKGLYASLRWYALIIGLLFAADGIQA/Q	Gln->pyro-Glu: 1	PG0448	hypothetical protein
872	2613.22	3	-0.246715	70.24	1	QNVQLHYDFGHSIYDELDGRPK	MKKAILSGAALLLGLCANA/Q	Gln->pyro-Glu: 1	PG0937	hypothetical protein
1108.02	2214.06	2	-0.0379352	70.18	1	QSFWEEIAPPFISNEPNVK	MKTTVQQIILCLALMMSGVLGGNA/Q	Gln->pyro-Glu: 1	PG1030	hypothetical protein
585.44	1168.62	2	0.241342	62.74	1	QFVPAPTTGIR	MKLSSKKILAIIALLTMGHAVQA/Q	Gln->pyro-Glu: 1	PG1374	immunoreactive 47 kDa antigen PG97
563.96	1125.57	2	0.338797	56.44	1	QEIVAGELER	MKKEFIGRTAKSLSLALAIFSGCIFGSVLPAWS/Q	Gln->pyro-Glu: 1	PG1388	hypothetical protein
817.88	1633.85	2	-0.101007	84.35	1	QEEGIWNTLLAIHK	MCKIRFSLLQALVVCLLFTSFSLQA/Q	Gln->pyro-Glu: 1	PG1604	immunoreactive 84 kDa antigen PG93 (PorZ, b-propeller protein with CTD located on the Pg surface)
857.36	1712.72	2	-0.0111742	90.94	1	QNDDIFEDDIYTSR	MVMKLIKRSLLLLGAVLLITLPAYS/Q	Gln->pyro-Glu: 1	PG1625	hypothetical protein
421.74	841.393	2	0.0724044	43.88	1	QGEADAIR	MKKISAYVIGAALSVASGVPSVYA/Q	Gln->pyro-Glu: 1	PG1626	hypothetical protein
596.25	1190.5	2	-0.0132	71.91	1	QSATGSDQVCR	MKMNRLFAIAIATLLSATATSA/Q	Carbamidomethyl: 10; Gln->pyro-Glu: 1	PG1726	PDZ domain protein
405.72	809.451	2	-0.0253853	30.11	1	QSRPALR	MKKMILAATMLLATIGFANA/Q	Gln->pyro-Glu: 1	PG1823	hypothetical protein
673.35	1344.65	2	0.0332766	89.94	1	QQSGGSVTGTVVDK	MKQLNIISFIIAFLFLGTSASA/Q	Gln->pyro-Glu: 1	PG2008	hypothetical protein
623.83	1245.6	2	0.0464343	49.98	1	QTNVASYEPVR	MRMSAQTFFFKLLLPALLLCTGVVSA/Q	Gln->pyro-Glu: 1	PG2083	hypothetical protein
1025.83	3075.33	3	-0.857201	55.48	1	QMDIGGDDVLIETMSTLSGYSEDFYYK	MPRIMKLKIALRLLLATFAIVLFSPLAKA/Q	Gln->pyro-Glu: 1; Oxidation: 2	PG2100	immunoreactive 63 kDa antigen PG102
467.22	932.391	2	0.0344533	70.24	1	QTMGGDDVK	MKTKVLRKFVVAAFAVATLCPLAQA/Q	Gln->pyro-Glu: 1	PG2102	immunoreactive 61 kDa antigen PG91
627.9	1253.59	2	0.192582	69.84	1	QNAYEGVISYK	MKRIQLTLIALFAAVAGLVA/Q	Gln->pyro-Glu: 1	PG2167	immunoreactive 53 kDa antigen PG123
419.77	837.496	2	0.0293959	30.21	1	QLPAVSLK	MKCFFIALIGLLFSLNTYA/Q	Gln->pyro-Glu: 1	PG2175	conserved hypothetical protein
611.83	1221.54	2	0.100578	73.84	1	QGTAYAEVMNR	MKTFKRIALLLVAGFAGLCATSA/Q	Gln->pyro-Glu: 1	PG2227	hypothetical protein
748.5	1494.8	2	0.181193	43.43	1	QTQLVVTPQSGAVGK	MKKRLFSIVVTAIMTMGFSQVHA/Q	Gln->pyro-Glu: 1	PI0079	hypothetical protein
691.37	1380.62	2	0.105639	30.05	1	QSQDFKPYEEK	MFLAAIMAAQVLTGFA/Q	Gln->pyro-Glu: 1	PI0642	thioredoxin family protein
488.09	973.508	2	0.657375	49.1	1	QITTSGISGK	MQKRLLFLVVMLFALTSSVMA/Q	Gln->pyro-Glu: 1	PI1319	possible OmpA , outer membrane protein-related protein
864.92	1727.77	2	0.0507761	61.43	1	QSGMTDTQVMEFIVK	MNMKRYVLLLFVMLSALSVYA/Q	Gln->pyro-Glu: 1; Oxidation: 4, 10	PI1349	polysaccharide export protein
791.5	1580.82	2	0.169565	61.5	1	QGQTLPILTANTDAR	MKAKHIIIIACAALFGATQANA/Q	Gln->pyro-Glu: 1	PI1699	conserved hypothetical protein
706.1	2115.07	3	0.204534	46.26	1	QDKPEVITEKPAGTETVYK	MKKLLLLALVAFFGVSAQA/Q	Gln->pyro-Glu: 1	PI1775	hypothetical protein
798.18	2391.24	3	0.274675	50.63	1	QTHVTGVVISAEDNQPVIGAFVK	MFLACLFLSLGVAMA/Q	Gln->pyro-Glu: 1	PI1941	outer membrane receptor; ragA protein
699.62	1396.63	2	0.599491	48.38	1	QESQTEYNFLR	MKKFVFALFLGLFSTISQA/Q	Gln->pyro-Glu: 1	pPI0231	conserved hypothetical protein
864.4	1726.8	2	-0.0169099	61.49	1	QQGHASAGVNTGYALDR	MKKLIVTVALAFLSAAGYA/Q	Gln->pyro-Glu: 1	Tanf_00245	hypothetical protein
822.12	2463.29	3	0.0524164	40.35	1	QTQVQGTVVDEQGEPVIGASVVLK	MKQKIIMLMTFLLIGAGFVMA/Q	Gln->pyro-Glu: 1	Tanf_00785	hypothetical protein
722.89	1443.67	2	0.0990067	51.59	1	QVTTASMSGHVTDK	MIKKIQFLAVMFLLMTTTAIQA/Q	Gln->pyro-Glu: 1	Tanf_01080	hypothetical protein
706.13	2115.01	3	0.356072	49.5	1	QSTQEAELKDNENSLLWK	MKRIIITLFLFSSFSTGGCSA/Q	Gln->pyro-Glu: 1	Tanf_01800	hypothetical protein
599.6	1196.59	2	0.599442	36.32	1	QSPQPGCVLTK	MKRCTLYFGATLIWVMALLPSEVWG/Q	Carbamidomethyl: 7; Gln->pyro-Glu: 1	Tanf_03315	hypothetical protein; disrupted""
605.39	1208.65	2	0.114064	63.07	1	QIALEQQQLR	MNKKIFTLLAGAFMGFAAVSSVTA/Q	Gln->pyro-Glu: 1	Tanf_03375	hypothetical protein
927.84	2780.38	3	0.121142	30.14	1	EDDKYQQFSPIHTAIPSLSIAPDAR	MKIFSKSSLMLLIISMMTASVYA/E	Glu->pyro-Glu: 1	Tanf_04220	membrane protein
820.45	1639.87	2	-0.981467	62.84	1	QVTTDPAIVTEVGTVK	MKRFLSLFLFLLTSFVAMT/Q	Gln->pyro-Glu: 1	Tanf_04750	originally disrupted. Full length sequence obtained from BLAST against wgs. Similar to
646.39	1935.86	3	0.288216	48.48	1	QNSGTTGPLNWNYDTGTK	MKKKMFTLWMTGLFLLLTTLGAAA/Q	Gln->pyro-Glu: 1	Tanf_04820	hypothetical protein
553.81	1105.57	2	0.0398597	43.98	1	QSGIYDITVK	MKRTMLALLSLCFVWTAMA/Q	Gln->pyro-Glu: 1	Tanf_06265	glutathione peroxidase
513.79	1025.55	2	0.0148411	35.55	1	QKAEALLDR	MKRVQYIIIIMLWFSVAGVVTA/Q	Gln->pyro-Glu: 1	Tanf_06590	membrane protein
622.31	1243.59	2	-0.981287	30.79	1	QEVLTLDQCR	MKQFIFLWMAVILPFCAMA/Q	Carbamidomethyl: 9; Gln->pyro-Glu: 1	Tanf_07615	OM Efflux protein
916.39	1830.81	2	-0.0440287	74.68	1	QTPAESDMTFLTEGHGK	???...RNIRFTLSALVLFFMPFSSRLIA/Q	Gln->pyro-Glu: 1	Tanf_07885	hypothetical protein
948.48	1894.83	2	0.112065	68.81	1	QNSGTTGPLNWSYDSGTK	MKKKMFTLWMTGLFLLLTTLGATA/Q	Gln->pyro-Glu: 1	Tanf_08875	hypothetical protein; disrupted""
688.71	2062.97	3	0.137268	69.12	1	QAYISGPAGVQNTFGAGESAR	MKRKVTSSVSKLMLAAFLLAASSGGIAWG/Q	Gln->pyro-Glu: 1	Tanf_08965	hypothetical protein
882.11	2643.35	3	-0.0384697	54.75	1	QDKIAIVNTADIFNIMPEVSAVEK	MKKLIVLIFMLLPLGVFA/Q	Gln->pyro-Glu: 1; Oxidation: 16	Tanf_09795	membrane protein
798.93	1595.83	2	0.0184829	33.65	1	QKFALVDMEYILK	MKRKSILLISMALLCSVASMA/Q	Gln->pyro-Glu: 1; Oxidation: 8	Tanf_09800	membrane protein
696	2084.99	3	-0.0134673	69.67	1	QTIHGFGESPEGPGHPLNTK	MKKFFYRITLIIIHAIGLLCLAPSLFA/Q	Gln->pyro-Glu: 1	Tanf_10675	hypothetical protein
891.14	1779.81	2	0.459008	56.88	1	QQYQPQVGFSTENGSK	MKTKVLLLAMLFGAALSVSA/Q	Gln->pyro-Glu: 1	Tanf_10935	membrane protein
999.01	1995.99	2	0.0152297	88.72	1	QTQTGLLVGGGSGSFSYGGIK	MIKIKTTLLFLFLLFLSLPVGA/Q	Gln->pyro-Glu: 1	Tanf_11375	hypothetical protein
849.1	1695.69	2	0.491352	63.75	1	QEEFYDDVYFSSGK	MKTMKLTSIMVMLTLAFGAMA/Q	Gln->pyro-Glu: 1	Tanf_11385	hypothetical protein
1129.24	3385.55	3	-0.852148	42.58	1	QDKEFWFSASDVAVTHGDAPMFFVFTNPGR	MRKKLFLLFAGLCVLANLNA/Q	Gln->pyro-Glu: 1	Tanf_11855	hypothetical protein
633.36	1264.61	2	0.0965979	40	1	QEGGEVFTFLR	MRKRNIRLIGGLLCLLPWFLTA/Q	Gln->pyro-Glu: 1	Tanf_12465	hypothetical protein
650.76	1947.94	3	1.32207	46.88	1	QEAAEAVAPVEGSMHQALK	MKKLFTKAVLGVCALGISTVAFA/Q	Gln->pyro-Glu: 1	Tanf_12490	ExbB protein
822.8	2465.26	3	0.113152	61.85	1	QTQVQGTVVDEQGEPVTGASIVLK	MRQKIFLLMASLLIGAGSVMA/Q	Gln->pyro-Glu: 1	Tanf_12915	hypothetical protein
603.31	1204.54	2	0.0693689	38.18	1	QDDFESLGGVR	MQNDMKKWIMLMCAFVCSQAMA/Q	Gln->pyro-Glu: 1	Tanf_13045	hypothetical protein
585.62	1753.82	3	0.0222057	61.63	1	QEGQKEEGYQFTTVK	MMRKCITCSMVLFASFSAMYG/Q	Gln->pyro-Glu: 1	Tanf_13550	aminopeptidase
